# Supplementary material for: Bioinformatics Prediction and Experimental Validation Identify a Novel Cuproptosis-Related Gene Signature in Human Synovial Inflammation during Osteoarthritis Progression
Source: Biomolecules. 2023 Jan 7;13(1):127. doi: 10.3390/biom13010127 (PMC9855951; doi:10.3390/biom13010127)
Supplement: Supplementary file 1 [file biomolecules-13-00127-s001.zip]

Archive with 1 entries (1 files):
- biomolecules-2066923-supplementary.pdf
